# Supplementary material for: Adverse Childhood Events Significantly Impact Depression and Mental Distress in Adults with a History of Cancer
Source: Cancers (Basel). 2024 Sep 27;16(19):3290. doi: 10.3390/cancers16193290 (PMC11476032; doi:10.3390/cancers16193290)
Supplement: Supplementary file 1 [file cancers-16-03290-s001.zip]

Archive with 1 entries (1 files):
- cancers-3146480-supplementary.pdf
